# Supplementary material for: Efficacy of a Multi-Component m-Health Diet, Physical Activity, and Sleep Intervention on Dietary Intake in Adults with Overweight and Obesity: A Randomised Controlled Trial
Source: Nutrients. 2021 Jul 19;13(7):2468. doi: 10.3390/nu13072468 (PMC8308779; doi:10.3390/nu13072468)
Supplement: Supplementary file 1 [file nutrients-13-02468-s001.zip]

Archive with 1 entries (1 files):
- nutrients-1290119-supplementary.pdf
